# Supplementary material for: Management and Outcomes of Pancreatic Cancer in French Real-World Clinical Practice
Source: Cancers (Basel). 2022 Mar 25;14(7):1675. doi: 10.3390/cancers14071675 (PMC8996902; doi:10.3390/cancers14071675)
Supplement: Supplementary file 1 [file cancers-14-01675-s001.zip]

Archive with 1 entries (1 files):
- cancers-1629066-supplementary.pdf
